# Supplementary material for: Superficial Parasternal Intercostal Plane Block and Full Sternotomy; A Randomized Trial
Source: Eur J Cardiothorac Surg. 2025 Jul 8;67(7):ezaf226. doi: 10.1093/ejcts/ezaf226 (PMC12282944; doi:10.1093/ejcts/ezaf226)
Supplement: ezaf226_Supplementary_Data [file ezaf226_supplementary_data.zip]

Archive with 2 entries (2 files):
- SupplTablesClean.docx
- SupplemFileClean2.docx
